# Supplementary material for: Plant interactions control the carbon distribution of Dodonaea viscosa in karst regions
Source: PLoS One. 2021 Nov 23;16(11):e0260337. doi: 10.1371/journal.pone.0260337 (PMC8610255; doi:10.1371/journal.pone.0260337)
Supplement: S1 Data — (XLSX) [file pone.0260337.s003.xlsx]

## Sheet: Basic information of the plot
	Latitude	longitude	Altitude	Aspect	Slope (°)	Bare rock rate (%)	Tree density (Tree/ha)	Shrub density (Tree/ha)	Mean tree DBH (cm)	Mean shrub GD (cm)	Mean tree height (m)	Mean shrub height (m)	Branch height of tree (m)
W-1	E102°56.52′	N23°41.50′	1536	South	10	60.34	/	/	/	/	/	/	/
W-2	E102°56.83′	N23°41.25′	1543	South	10	54.78	/	/	/	/	/	/	/
W-3	E102°56.49′	N23°41.36′	1541	South	10	41.42	/	/	/	/	/	/	/
DM-1	E102°57.58′	N23°42.27′	1496	South	9	45.96	/	3412	/	1.29	/	1.72	/
DM-2	E102°57.29′	N23°42.38′	1497	South	9	35.83	/	3259	/	1.31	/	1.59	/
DM-3	E102°57.43′	N23°42.54′	1486	South	9	37.22	/	3229	/	1.48	/	1.58	/
PDP-1	E102°57.33′	N23°42.66′	1476	South	12	52.15	1243	3025	3.54	1.21	5.09	1.42	0.69
PDP-2	E102°57.25′	N23°42.46′	1483	South	11	60.24	1238	3216	3.73	1.32	5.21	1.41	0.74
PDP-3	E102°57.02′	N23°42.79′	1481	South	10	56.12	1194	3119	3.74	1.22	5.03	1.29	0.76
EDP-1	E102°57.18′	N23°42.57′	1515	South	11	48.76	1643	1549	6.65	2.13	7.12	2.24	4.11
EDP-2	E102°57.26′	N23°42.58′	1513	South	10	46.65	1664	1708	6.51	2.09	7.08	2.22	4.08
EDP-3	E102°57.37′	N23°42.49′	1505	South	12	38.3	1661	1783	6.1	2.02	6.98	2.17	4.14

## Sheet: Biomass of ecosystems
	Tree layer					Shrub layer					Herb layer			Litter layer	Total vegetation
	Leaf	Branch	Stem	Root	Total tree layer	Leaf	Branch	Stem	Root	Total shrub layer	Aboveground	Belowground	Total herb layer	Litter	Aboveground	Belowground	Total vegetation
W-1	/	/	/	/	/	/	/	/	/	/	1.49	0.93	2.42	0.61	2.1	0.93	3.03
W-2	/	/	/	/	/	/	/	/	/	/	1.2	0.63	1.83	0.76	1.96	0.63	2.59
W-3	/	/	/	/	/	/	/	/	/	/	1.81	1.08	2.89	0.49	2.3	1.08	3.38
DM-1	/	/	/	/	/	1.24	1.26	1.74	1.28	5.52	2.23	1.02	3.25	1.83	8.3	2.3	10.6
DM-2	/	/	/	/	/	1.02	1.56	1.43	1.02	5.03	1.17	0.87	2.04	1.55	6.73	1.89	8.62
DM-3	/	/	/	/	/	0.89	1.41	1.57	0.73	4.6	1.58	0.69	2.27	2.38	7.83	1.42	9.25
PDP-1	0.24	5.28	10.89	1.17	17.58	0.64	0.98	2.12	1.42	5.16	3.45	1.09	4.54	4.98	28.58	3.68	32.26
PDP-2	0.29	4.97	11.38	2.03	18.67	0.69	0.85	1.77	1.47	4.78	2.46	1.16	3.62	3.42	25.83	4.66	30.49
PDP-3	0.26	4.87	10.97	1.68	17.78	0.74	0.87	1.87	0.83	4.31	1.71	0.66	2.37	3.06	24.35	3.17	27.52
EDP-1	1.63	2.91	14.07	1.67	20.28	0.49	0.87	0.9	1.23	3.49	1.75	0.89	2.64	7.37	29.99	3.79	33.78
EDP-2	1.85	2.86	12.8	1.21	18.72	0.57	0.92	1.08	0.41	2.98	1.24	0.68	1.92	5.68	27	2.3	29.3
EDP-3	2.16	3.11	15.85	1.08	22.2	0.53	1.03	0.99	0.37	2.92	1.15	0.62	1.77	4.98	29.8	2.07	31.87

## Sheet: Environmental fators
	LAI	CI	GF	SOC (g/kg)	TP (g/kg)	TN (g/kg)	SWC (%)	BD (g/cm3)	pH
DM1-1	0.95	0.95	30	61.55	0.6625	1.49	31.13	1.13	6.29
DM1-2	0.89	0.93	31	60.69	0.69	1.4875	31.64	1.21	6.75
DM1-3	0.88	0.92	29.9	60.58	0.68375	1.47	32.72	1.34	6.85
DM2-1	0.87	0.96	29.7	57.23	0.6624	1.478	37.39	0.98	5.43
DM2-2	0.9	0.97	30.3	55.94	0.6829	1.489	33.99	1.11	5.91
DM2-3	0.91	0.98	29.1	55.29	0.6753	1.476	32.69	1.15	6.74
DM3-1	0.92	0.95	29.3	55.23	0.6679	1.482	48.87	1.36	6.04
DM3-2	0.93	0.94	30.1	51.21	0.6872	1.477	30.74	1.18	5.83
DM3-3	0.94	0.93	30.2	39.1	0.6925	1.485	28.14	1.19	6.05
PDP1-1	0.61	0.75	10	53.58	0.52	1.1	53.01	1	5.69
PDP1-2	0.62	0.76	9.5	49.89	0.5425	1.09	46.91	1.07	5.83
PDP1-3	0.63	0.74	10.1	46.02	0.54	1.08	42.86	1.23	6.02
PDP2-1	0.64	0.77	9.7	33.86	0.5312	1.08	52.5	0.99	6.04
PDP2-2	0.65	0.77	8.6	32.16	0.5413	1.09	54.04	1.08	6.14
PDP2-3	0.6	0.73	10.2	30.26	0.5389	1.1	38.47	1.18	5.86
PDP3-1	0.59	0.72	10.5	26.63	0.5472	1.11	58.22	0.99	5.91
PDP3-2	0.58	0.78	13.8	24.25	0.5324	1.08	44.26	1.24	6.74
PDP3-3	0.57	0.74	9.8	23.36	0.5412	1.11	40.49	1.39	5.95
EDP1-1	1.93	0.78	30	68.38	1.031	1.231	36.24	1.04	5.52
EDP1-2	1.94	0.74	29.9	50.86	1.083	1.242	25.45	1.17	5.9
EDP1-3	1.95	0.68	29.8	47.95	0.994	1.215	27.83	1.19	5.84
EDP2-1	1.96	0.7	29.5	45.57	0.998	1.268	36.7	1.02	5.53
EDP2-2	1.97	0.66	29.6	39.99	1.053	1.224	34.45	1.12	5.01
EDP2-3	1.98	0.66	30.2	38.7	1.041	1.233	29.69	1.17	5.68
EDP3-1	1.92	0.65	30.1	33.58	1.0025	1.165	32.83	1.02	5.95
EDP3-2	1.82	0.7	30.3	33.56	0.935	1.3425	25.63	1.24	5.3
EDP3-3	1.72	0.72	30.2	17.58	1.16	1.2	30.44	1.23	5.5

## Sheet: Carbon and biomass fraction 
	Leaf biomass fraction (%)	Leaf carbon storage fraction (%)	Leaf carbon concentration (g/kg)	Branch biomass fraction (%)	Branch carbon storage fraction (%)	Branch carbon concentration (g/kg)	Stem biomass fraction (%)	Stem carbon storage fraction (%)	Stem carbon concentration (g/kg)	Root biomass fraction (%)	Root carbon storage fraction (%)	Root carbon concentration (g/kg)
DM1-1	20.87	22.05	588.02	27.89	27.71	595.45	31.19	29.92	553.12	20.05	20.32	608.04
DM1-2	20.89	22.07	611.34	27.99	27.81	556.4	31.2	29.93	517.37	20.06	20.33	553.11
DM1-3	20.91	22.08	578.24	27.88	27.7	578.24	31.21	29.94	554.67	20.07	20.34	555.31
DM2-1	20.86	22.04	589.03	27.86	27.68	594.45	31.22	29.95	555.02	20.08	20.35	609.25
DM2-2	20.85	22.03	587.04	27.96	27.78	596.45	31.19	29.92	519.27	20.09	20.36	554.32
DM2-3	20.84	22.02	610.35	27.8	27.62	557.4	31.18	29.91	556.57	20.03	20.3	556.52
DM3-1	20.87	22.05	611.36	27.81	27.63	555.4	31.17	29.9	551.22	19.93	20.2	606.83
DM3-2	20.88	22.06	579.25	27.9	27.72	578.22	31.16	29.89	516.37	19.83	20.1	551.9
DM3-3	20.89	22.07	577.23	27.91	27.73	576.33	31.15	29.88	553.67	19.73	20	554.1
PDP1-1	14.58	16.26	635.9	18.98	19.17	519.6	40.32	40.35	547.64	26.13	24.23	542.11
PDP1-2	14.57	16.25	566.19	18.93	19.12	542.116	40.33	40.36	541.6	26.14	24.24	485.35
PDP1-3	14.59	16.27	643.99	18.99	19.18	616.536	40.34	40.37	574.75	26.15	24.25	513.07
PDP2-1	14.6	16.28	634.91	18.95	19.14	518.46	40.35	40.38	548.95	26.16	24.26	543.347
PDP2-2	14.56	16.24	634.89	18.84	19.03	520.23	40.31	40.34	542.91	26.17	24.27	486.587
PDP2-3	14.58	16.28	567.92	19	19.19	541.43	40.32	40.33	576.05	26.11	24.11	514.307
PDP3-1	14.6	16.29	565.43	19.02	19.22	543.44	40.31	40.34	546.35	26.1	24.1	540.88
PDP3-2	14.55	16.23	643.91	19.23	19.55	615.32	40.3	40.35	540.31	26.09	24.09	484.11
PDP3-3	14.58	16.26	643.01	18.96	19.15	617.21	40.29	40.36	573.45	26.08	24.08	511.84
EDP1-1	14.62	16.3	628.16	30.01	30.02	593.006	31.64	33.08	642.52	21.42	20.32	642.88
EDP1-2	16.91	16.34	608.49	30	30.01	577.696	31.65	33.09	653.97	21.43	20.33	515.92
EDP1-3	16.93	16.4	586.64	29.99	30	718.91	31.66	33.1	668.18	21.44	20.34	623.53
EDP2-1	16.9	16.38	627.15	29.95	29.97	593	31.67	33.11	643.75	21.45	20.35	644.11
EDP2-2	16.94	16.42	629.13	29.96	29.98	594.01	31.68	33.12	655.21	21.46	20.36	517.15
EDP2-3	16.95	16.42	607.45	30.03	30.04	576.64	31.63	33.08	669.42	21.4	20.3	624.76
EDP3-1	16.96	16.43	609.42	30.02	30.03	578.21	31.53	32.98	641.28	21.39	20.29	641.64
EDP3-2	16.91	16.38	585.62	30.04	30.05	718.01	31.43	32.88	652.74	21.38	20.28	514.68
EDP3-3	16.89	16.36	587.61	30.03	30.04	717.86	31.33	32.78	666.94	21.37	20.27	622.29
